# Supplementary material for: Circulating androgen regulation by androgen-catabolizing gut bacteria in male mouse gut
Source: Gut Microbes. 2023 Feb 26;15(1):2183685. doi: 10.1080/19490976.2023.2183685 (PMC9980454; doi:10.1080/19490976.2023.2183685)
Supplement: Supplemental Material [file KGMI_A_2183685_SM6618.zip]

Archive with 3 entries (3 files):
- ID222204625_R1_Mouse_Gut_Thauera_Dataset_S1.xlsx
- ID222204625_R1_Mouse_Gut_Thauera_Dataset_S2.xlsx
- ID222204625_R1_Mouse_Gut_Thauera_Supplemental_Information.pdf
