# Supplementary material for: Circulating androgen regulation by androgen-catabolizing gut bacteria in male mouse gut
Source: Gut Microbes. 2023 Feb 26;15(1):2183685. doi: 10.1080/19490976.2023.2183685 (PMC9980454; doi:10.1080/19490976.2023.2183685)
Supplement: Supplemental Material [file KGMI_A_2183685_SM6618.zip › ID222204625_R1_Mouse_Gut_Thauera_Dataset_S2.xlsx]

## Sheet: Female_VEH_centrality_data
Label	Degree	Closnesscentrality	Betweenesscentrality	Authority	Eigencentrality	Rank
Enterorhabdus	30	0.515982	0.022477	0.232168	1	1
Lachnospiraceae_A2	31	0.520737	0.028653	0.230009	0.994293	2
Lactobacillaceae_unclassified	28	0.480851	0.011094	0.229202	0.971112	3
Lactobacillales_unclassified	25	0.476793	0.009711	0.21046	0.89214	4
Muribaculum	25	0.491304	0.014474	0.208732	0.890147	5
Mucispirillum	27	0.49345	0.017778	0.205308	0.87922	6
Bacteroidales_unclassified	27	0.515982	0.023299	0.2014	0.877061	7
Bacteria_unclassified	24	0.480851	0.011359	0.19034	0.813523	8
Lactobacillus	23	0.470833	0.008924	0.191828	0.813338	9
Limosilactobacillus	24	0.484979	0.014994	0.188964	0.806737	10
Duncaniella	24	0.502222	0.015936	0.1814	0.789937	11
Anaeroplasma	24	0.455645	0.01073	0.180431	0.765337	12
Bacteroidota_unclassified	24	0.502222	0.030246	0.174856	0.764163	13
Lachnospiraceae_FCS020_group	21	0.463115	0.013619	0.176326	0.747953	14
Butyricicoccus	23	0.472803	0.014144	0.169977	0.728871	15
Muribaculaceae_ge	19	0.465021	0.006057	0.16256	0.692794	16
Ruminococcaceae_uncultured	21	0.45935	0.007755	0.161586	0.69005	17
Colidextribacter	22	0.491304	0.017665	0.157705	0.682804	18
Oscillospiraceae_NK4A214_group	20	0.478814	0.011824	0.157698	0.674234	19
Anaerostipes	18	0.46888	0.01207	0.146766	0.636131	20
Lachnospiraceae_UCG-001	18	0.45935	0.011136	0.136001	0.584205	21
Atopobiaceae_unclassified	20	0.484979	0.017008	0.13122	0.577188	22
Oscillospiraceae_UCG-005	19	0.452	0.01683	0.132821	0.568418	23
Erysipelotrichaceae_uncultured	19	0.466942	0.014067	0.126714	0.55034	24
Candidatus_Arthromitus	20	0.5	0.032299	0.113058	0.510082	25
Oscillospiraceae_unclassified	19	0.465021	0.013805	0.109374	0.485193	26
Olsenella	19	0.47479	0.0185	0.107955	0.482983	27
Lachnoclostridium	21	0.487069	0.02289	0.088853	0.474192	28
Bacteroidia_unclassified	16	0.461224	0.008318	0.098798	0.461715	29
Lachnospiraceae_UCG-010	16	0.448413	0.006387	0.104546	0.457553	30
Oscillospiraceae_uncultured	16	0.436293	0.006614	0.096171	0.418609	31
Candidatus_Saccharimonas	15	0.448413	0.010552	0.094103	0.411197	32
Lachnospiraceae_unclassified	24	0.502222	0.030414	0.063411	0.401399	33
Staphylococcus	15	0.437984	0.013414	0.090673	0.392443	34
Gastranaerophilales_ge	15	0.453815	0.009836	0.085452	0.387879	35
Turicibacter	16	0.466942	0.018909	0.07872	0.384809	36
Lachnospiraceae_NK4A136_group	22	0.478814	0.026843	0.053372	0.35546	37
Defluviitaleaceae_UCG-011	16	0.452	0.022148	0.077851	0.35355	38
Clostridia_UCG-014_ge	17	0.487069	0.028296	0.070385	0.350503	39
Jeotgalicoccus	15	0.45935	0.014082	0.064441	0.332596	40
Firmicutes_unclassified	10	0.429658	0.004222	0.076625	0.331469	41
Family_XIII_AD3011_group	13	0.439689	0.01125	0.072254	0.324322	42
Clostridia_vadinBB60_group_ge	15	0.45935	0.018465	0.070354	0.321638	43
Ruminococcaceae_ge	16	0.470833	0.015888	0.054753	0.315768	44
Aerococcus	14	0.443137	0.01911	0.0665	0.307391	45
Oscillibacter	13	0.426415	0.006274	0.063038	0.287683	46
Anaerotruncus	20	0.46888	0.018567	0.039695	0.286632	47
Ruminococcus	18	0.46888	0.029655	0.041542	0.280137	48
Oscillospiraceae_UCG-003	15	0.444882	0.015494	0.043548	0.273321	49
Eggerthellaceae_unclassified	12	0.43295	0.006318	0.05668	0.268452	50
Alistipes	17	0.441406	0.012886	0.038426	0.26823	51
uncultured	18	0.439689	0.009524	0.035144	0.265605	52
Bifidobacterium	17	0.44664	0.013858	0.036185	0.257662	53
Desulfovibrio	15	0.443137	0.040104	0.052625	0.257598	54
Burkholderiales_unclassified	14	0.441406	0.011143	0.051198	0.253316	55
Parvibacter	15	0.437984	0.00367	0.034278	0.249595	56
Erysipelatoclostridium	14	0.444882	0.025745	0.052264	0.243999	57
Bifidobacteriaceae_unclassified	15	0.441406	0.009787	0.033561	0.236943	58
Dubosiella	16	0.441406	0.019057	0.036608	0.234742	59
Anaerovoracaceae_Family_XIII_UCG-001	13	0.450199	0.009869	0.034039	0.220912	60
Bacteroides	16	0.472803	0.032706	0.042827	0.219911	61
Peptococcaceae_unclassified	13	0.413919	0.004899	0.029502	0.218121	62
Lachnospiraceae_UCG-006	15	0.448413	0.023636	0.033099	0.209504	63
Butyricicoccaceae_unclassified	9	0.397887	0.004838	0.046987	0.209188	64
Roseburia	10	0.413919	0.006715	0.043601	0.205334	65
Clostridiaceae_unclassified	14	0.444882	0.010262	0.038262	0.200607	66
Ruminococcaceae_Incertae_Sedis	12	0.426415	0.008978	0.026667	0.193026	67
Clostridium_sensu_stricto_1	14	0.444882	0.013489	0.037531	0.192572	68
Anaerovoracaceae_unclassified	13	0.426415	0.010107	0.02592	0.189313	69
Peptococcus	9	0.416974	0.004811	0.03903	0.188208	70
Marvinbryantia	13	0.436293	0.01178	0.028646	0.180863	71
Staphylococcaceae_unclassified	8	0.402135	0.006184	0.040716	0.179924	72
Eggerthellaceae_DNF00809	12	0.44664	0.014169	0.034955	0.179904	73
Tyzzerella	11	0.426415	0.013356	0.034271	0.1679	74
Erysipelatoclostridiaceae_unclassified	12	0.44664	0.020256	0.026398	0.165131	75
Monoglobus	9	0.386986	0.002963	0.035754	0.16094	76
Ligilactobacillus	9	0.426415	0.012461	0.029987	0.160687	77
Lachnospiraceae_ASF356	10	0.424812	0.010318	0.029162	0.148493	78
Oscillospirales_ge	8	0.396491	0.002391	0.029886	0.144967	79
Parasutterella	11	0.415441	0.005514	0.020503	0.144083	80
Christensenellaceae_uncultured	12	0.431298	0.018335	0.021967	0.142744	81
UCG-010_ge	8	0.403571	0.011221	0.03029	0.141617	82
Coriobacteriales_unclassified	9	0.415441	0.015438	0.026184	0.13383	83
Desulfovibrionaceae_unclassified	6	0.393728	0.001668	0.028933	0.132633	84
Anaerofustis	7	0.396491	0.002277	0.027708	0.12875	85
Intestinimonas	8	0.393728	0.00178	0.024537	0.128445	86
Corynebacterium	8	0.40942	0.004064	0.023077	0.126424	87
Tannerellaceae_unclassified	7	0.397887	0.005537	0.027105	0.124329	88
Enterococcus	9	0.42803	0.021302	0.020856	0.115841	89
Tuzzerella	7	0.395105	0.003468	0.019274	0.114638	90
Negativibacillus	8	0.385666	0.001942	0.013254	0.101777	91
Clostridia_unclassified	11	0.40942	0.013341	0.0155	0.096216	92
Actinobacteriota_unclassified	5	0.384354	0.00027	0.017181	0.089655	93
Ruminococcaceae_unclassified	6	0.381757	0.000327	0.012132	0.089033	94
Faecalibaculum	6	0.397887	0.002878	0.015626	0.084828	95
Rikenellaceae_unclassified	7	0.364516	0.005521	0.009543	0.073291	96
Bacilli_RF39_ge	7	0.400709	0.013664	0.013534	0.072306	97
Lachnospiraceae_GCA-900066575	5	0.385666	0.004651	0.014332	0.068825	98
Anaerovoracaceae_ge	5	0.372937	0.002215	0.012479	0.064764	99
Bacilli_unclassified	4	0.393728	0.001169	0.009503	0.061698	100
Verrucomicrobiae_unclassified	6	0.370492	0.007346	0.010657	0.056324	101
Acetatifactor	3	0.353125	0.000359	0.011823	0.054218	102
Harryflintia	8	0.388316	0.014012	0.007489	0.051328	103
Muribaculaceae_unclassified	5	0.388316	0.006383	0.009176	0.049747	104
Butyricicoccaceae_UCG-009	6	0.375415	0.006332	0.008194	0.049204	105
Erysipelotrichaceae_unclassified	6	0.377926	0.004603	0.008037	0.048294	106
Akkermansia	4	0.364516	0.005586	0.00894	0.044429	107
Oscillospirales_unclassified	5	0.363344	0.001602	0.004858	0.036377	108
Peptococcaceae_uncultured	4	0.33631	0.017982	0.004565	0.028423	109
Verrucomicrobiales_unclassified	3	0.342424	0.004557	0.002664	0.021017	110
Coriobacteriales_uncultured	3	0.337313	0.0007	0.002215	0.017973	111
Ruminococcaceae_UBA1819	3	0.329446	0.001601	0.002807	0.016844	112
Anaerovorax	2	0.312155	0.000831	0.001212	0.009127	113
Christensenellaceae_R-7_group	1	0.252232	0	0.000235	0.002372	114

## Sheet: Female_GDN1_centrality_data
Label	Degree	Closnesscentrality	Betweenesscentrality	Authority	Eigencentrality	Rank
Anaerovoracaceae_unclassified	43	0.584211	0.021086	0.21017	1	1
Colidextribacter	40	0.569231	0.015298	0.201467	0.94999	2
Butyricicoccus	37	0.546798	0.010491	0.189211	0.888622	3
Oscillospiraceae_uncultured	38	0.552239	0.021617	0.186819	0.875231	4
Peptococcaceae_uncultured	40	0.560606	0.022211	0.17759	0.861913	5
Clostridia_vadinBB60_group_ge	43	0.590426	0.040977	0.174793	0.86145	6
Lactobacillaceae_unclassified	37	0.536232	0.018274	0.183426	0.860429	7
Oscillospiraceae_unclassified	36	0.538835	0.015409	0.179887	0.840785	8
Oscillibacter	36	0.5311	0.011526	0.179836	0.839135	9
Ruminococcaceae_uncultured	36	0.566327	0.017031	0.175811	0.828343	10
Parvibacter	32	0.513889	0.004909	0.17425	0.813829	11
Lachnoclostridium	33	0.538835	0.009569	0.16877	0.80454	12
Enterorhabdus	34	0.523585	0.010812	0.170917	0.801352	13
Ruminococcaceae_unclassified	34	0.541463	0.018329	0.167931	0.792576	14
Eggerthellaceae_DNF00809	34	0.541463	0.013646	0.163127	0.786463	15
Coriobacteriales_unclassified	34	0.521127	0.011976	0.165074	0.785159	16
Eggerthellaceae_unclassified	30	0.497758	0.006945	0.154606	0.720225	17
Negativibacillus	29	0.5311	0.007968	0.148991	0.711277	18
Lachnospiraceae_NK4A136_group	31	0.538835	0.013983	0.151085	0.710709	19
Tyzzerella	28	0.497758	0.003184	0.151902	0.709399	20
Bacteroidota_unclassified	26	0.484716	0.002471	0.147848	0.692174	21
Lachnospiraceae_UCG-006	36	0.572165	0.025895	0.135765	0.684035	22
Oscillospiraceae_UCG-003	29	0.509174	0.00808	0.145954	0.681856	23
Bacilli_unclassified	29	0.536232	0.009725	0.135451	0.656617	24
Lactobacillus	28	0.516279	0.017049	0.137715	0.645022	25
Lactobacillales_unclassified	30	0.538835	0.01791	0.134998	0.639556	26
Limosilactobacillus	24	0.47234	0.00214	0.13452	0.626427	27
Ligilactobacillus	28	0.516279	0.014208	0.132976	0.625666	28
Butyricicoccaceae_UCG-009	28	0.521127	0.016082	0.123495	0.588855	29
Duncaniella	23	0.488987	0.007971	0.120679	0.565421	30
Butyricicoccaceae_unclassified	23	0.484716	0.007779	0.119727	0.558001	31
Mucispirillum	31	0.557789	0.02494	0.10238	0.530801	32
Oscillospirales_unclassified	21	0.470339	0.003883	0.11175	0.51679	33
Acetatifactor	23	0.518692	0.012844	0.10062	0.478882	34
Lachnospiraceae_A2	28	0.541463	0.014121	0.089901	0.475423	35
Muribaculaceae_unclassified	24	0.5	0.014256	0.097476	0.466089	36
Burkholderiales_unclassified	24	0.49115	0.007108	0.091663	0.460641	37
Parasutterella	26	0.518692	0.011268	0.088111	0.457073	38
Tannerellaceae_unclassified	28	0.533654	0.014737	0.082428	0.438675	39
Lachnospiraceae_FCS020_group	24	0.513889	0.02502	0.085553	0.425449	40
Erysipelotrichaceae_unclassified	21	0.5	0.029144	0.085831	0.419962	41
Ruminococcus	23	0.502262	0.011946	0.074812	0.385791	42
Peptococcus	17	0.470339	0.01079	0.08026	0.381399	43
Enterococcus	22	0.513889	0.029101	0.074892	0.377173	44
Atopobiaceae_unclassified	22	0.521127	0.021467	0.069632	0.361975	45
Monoglobus	29	0.536232	0.031623	0.064483	0.360137	46
Staphylococcus	19	0.488987	0.004012	0.068966	0.35415	47
UCG-010_ge	24	0.523585	0.011073	0.063141	0.346653	48
Christensenellaceae_uncultured	23	0.504545	0.025011	0.063856	0.345743	49
Lachnospiraceae_ASF356	19	0.493333	0.012272	0.06878	0.336386	50
Staphylococcaceae_unclassified	21	0.504545	0.006702	0.061906	0.331591	51
Anaerofustis	16	0.47234	0.005524	0.069203	0.32922	52
Jeotgalicoccus	17	0.470339	0.002349	0.063233	0.328099	53
Defluviitaleaceae_UCG-011	29	0.536232	0.023903	0.053802	0.319689	54
Desulfovibrionaceae_unclassified	18	0.4625	0.005188	0.060256	0.308479	55
Firmicutes_unclassified	13	0.4625	0.001775	0.062353	0.29764	56
Desulfovibrio	13	0.430233	0.000544	0.058134	0.285051	57
Candidatus_Arthromitus	19	0.506849	0.017713	0.046186	0.25141	58
Roseburia	18	0.468354	0.012927	0.048044	0.240098	59
Candidatus_Saccharimonas	18	0.504545	0.012453	0.043386	0.238716	60
Erysipelatoclostridiaceae_unclassified	13	0.454918	0.00524	0.049321	0.236675	61
Tannerellaceae_ge	11	0.453061	0.001534	0.047968	0.234872	62
Bacteroides	20	0.502262	0.016327	0.038516	0.217149	63
Corynebacterium	7	0.403636	0	0.046124	0.212367	64
Anaerotruncus	21	0.511521	0.016771	0.037117	0.211255	65
Clostridia_unclassified	8	0.400722	2.2e-05	0.041219	0.190318	66
Rikenellaceae_unclassified	11	0.460581	0.003749	0.0381	0.186734	67
Anaerovoracaceae_ge	18	0.482609	0.010896	0.029288	0.18011	68
Muribaculaceae_ge	13	0.447581	0.009829	0.035571	0.177109	69
Harryflintia	13	0.464435	0.00434	0.030123	0.168914	70
Peptostreptococcaceae_unclassified	17	0.476395	0.012587	0.029395	0.166872	71
Muribaculum	15	0.458678	0.008135	0.031502	0.166108	72
Anaeroplasma	7	0.411111	0.001091	0.034163	0.161081	73
Lachnospiraceae_GCA-900066575	18	0.486842	0.013236	0.026479	0.156458	74
Romboutsia	20	0.464435	0.01239	0.023136	0.15462	75
Clostridia_UCG-014_ge	17	0.49115	0.016869	0.026053	0.152235	76
Erysipelatoclostridium	15	0.480519	0.006388	0.024563	0.15031	77
Thauera	12	0.460581	0.005473	0.025668	0.147288	78
Olsenella	13	0.480519	0.009999	0.025474	0.146347	79
Marvinbryantia	13	0.453061	0.021062	0.024444	0.128287	80
Oscillospiraceae_NK4A214_group	13	0.447581	0.004318	0.019654	0.122875	81
Turicibacter	12	0.438735	0.003967	0.022213	0.120924	82
Oscillospiraceae_UCG-005	12	0.453061	0.006078	0.020242	0.115967	83
Alistipes	8	0.425287	0.00181	0.021645	0.107235	84
Akkermansia	12	0.435294	0.006862	0.017416	0.106509	85
Family_XIII_AD3011_group	14	0.437008	0.006063	0.015835	0.106368	86
Lachnospiraceae_UCG-001	11	0.45122	0.003512	0.018347	0.105802	87
Christensenellaceae_R-7_group	12	0.438735	0.005156	0.015457	0.099206	88
Lachnospiraceae_UCG-010	6	0.428571	0.004513	0.019718	0.096511	89
Aerococcus	5	0.388112	0	0.017089	0.090813	90
Erysipelotrichaceae_uncultured	7	0.426923	0.000649	0.015596	0.087722	91
Bacilli_RF39_ge	8	0.437008	0.020582	0.016147	0.083644	92
Faecalibaculum	13	0.444	0.013838	0.012099	0.082632	93
Ruminococcaceae_Incertae_Sedis	9	0.417293	0.005973	0.012667	0.075525	94
Ruminococcaceae_ge	9	0.431907	0.004071	0.012844	0.074271	95
uncultured	8	0.438735	0.013602	0.013461	0.073884	96
Clostridium_sensu_stricto_1	11	0.433594	0.003097	0.009332	0.067394	97
Clostridiaceae_unclassified	11	0.426923	0.002843	0.008845	0.064929	98
Anaerovoracaceae_Family_XIII_UCG-001	6	0.402174	0.001048	0.011333	0.061751	99
Coriobacteriales_uncultured	7	0.406593	0.00571	0.009309	0.053368	100
Oscillospirales_ge	8	0.403636	0.001651	0.007632	0.05294	101
Peptostreptococcales-Tissierellales_unclassified	10	0.406593	0.006037	0.007591	0.052366	102
Lachnospiraceae_unclassified	9	0.396429	0.00742	0.006763	0.046152	103
Tuzzerella	6	0.377551	0.008342	0.006162	0.035336	104
Bacteroidales_unclassified	4	0.362745	0.0055	0.006051	0.032148	105
Actinobacteriota_unclassified	3	0.36755	0.000274	0.005432	0.029143	106
Bacteria_unclassified	4	0.37	0.006427	0.003553	0.019786	107
Intestinimonas	5	0.362745	0.007479	0.002214	0.017469	108
Escherichia-Shigella	3	0.337386	0.00143	0.002298	0.013654	109
Dubosiella	3	0.335347	0.001187	0.000859	0.007066	110
Bacteroidia_unclassified	3	0.308333	0.001485	0.000521	0.004807	111
Ruminococcaceae_UBA1819	1	0.304945	0	0.000584	0.003613	112

## Sheet: Male_VEH_centrality_data
Label	Degree	Closnesscentrality	Betweenesscentrality	Authority	Eigencentrality	Rank
Candidatus_Arthromitus	32	0.518018	0.031402	0.231931	1	1
Lachnoclostridium	27	0.504386	0.017293	0.215447	0.913754	2
Lactobacillus	27	0.497835	0.015249	0.21079	0.886001	3
Streptococcus	27	0.493562	0.016693	0.204091	0.877167	4
Lactobacillaceae_unclassified	27	0.49569	0.018458	0.205048	0.863481	5
Muribaculaceae_ge	24	0.481172	0.014658	0.198205	0.83508	6
Muribaculaceae_unclassified	25	0.483193	0.022672	0.183463	0.780701	7
Ruminococcaceae_Incertae_Sedis	26	0.520362	0.039776	0.171007	0.75085	8
Enterorhabdus	23	0.481172	0.013938	0.171446	0.729038	9
Ruminococcaceae_ge	23	0.49569	0.012571	0.158458	0.701203	10
Limosilactobacillus	21	0.481172	0.013989	0.160539	0.692164	11
Ligilactobacillus	22	0.479167	0.014785	0.16243	0.684676	12
Eggerthellaceae_unclassified	24	0.477178	0.023204	0.147926	0.637798	13
Lactobacillales_unclassified	20	0.461847	0.012864	0.150313	0.630044	14
Marvinbryantia	20	0.475207	0.01035	0.147219	0.626668	15
Clostridia_UCG-014_ge	19	0.454545	0.006735	0.145918	0.616665	16
Butyricicoccaceae_UCG-009	22	0.471311	0.016242	0.141389	0.614583	17
uncultured	25	0.50885	0.035039	0.129563	0.6064	18
Jeotgalicoccus	24	0.497835	0.027891	0.133808	0.599122	19
Colidextribacter	22	0.46748	0.019116	0.138757	0.597838	20
Alistipes	22	0.493562	0.018381	0.131665	0.59636	21
Anaeroplasma	21	0.477178	0.015087	0.136819	0.595964	22
Tuzzerella	18	0.456349	0.005342	0.138433	0.588865	23
Verrucomicrobiales_unclassified	19	0.46	0.01928	0.131885	0.558645	24
Christensenellaceae_R-7_group	19	0.477178	0.014381	0.12279	0.552919	25
Firmicutes_unclassified	19	0.46371	0.021344	0.12072	0.527751	26
Parvibacter	17	0.440613	0.006642	0.12096	0.508962	27
Muribaculum	16	0.445736	0.012267	0.119866	0.506173	28
Anaerotruncus	22	0.475207	0.034287	0.103601	0.490692	29
Clostridia_vadinBB60_group_ge	19	0.46748	0.018199	0.102216	0.464206	30
Akkermansia	15	0.452756	0.007919	0.108756	0.459586	31
Butyricicoccaceae_unclassified	17	0.454545	0.013463	0.102771	0.457668	32
Harryflintia	15	0.442308	0.00446	0.099946	0.447076	33
Lachnospiraceae_A2	16	0.46748	0.016554	0.100999	0.438311	34
Intestinimonas	14	0.45098	0.008772	0.096432	0.423642	35
Lachnospiraceae_unclassified	16	0.46	0.012585	0.092359	0.420724	36
Lachnospiraceae_UCG-006	12	0.418182	0.000902	0.096692	0.419159	37
Oscillospiraceae_uncultured	18	0.477178	0.027449	0.091499	0.414253	38
Bacteroidia_unclassified	13	0.438931	0.00497	0.085935	0.38509	39
Anaerostipes	19	0.46748	0.018377	0.078179	0.383764	40
Romboutsia	18	0.461847	0.0223	0.085304	0.383511	41
Staphylococcaceae_unclassified	13	0.444015	0.008093	0.088749	0.382998	42
Monoglobus	14	0.437262	0.014261	0.087655	0.381625	43
Candidatus_Saccharimonas	14	0.427509	0.011576	0.089759	0.379495	44
Corynebacterium	19	0.465587	0.033373	0.081781	0.379341	45
Oscillibacter	15	0.454545	0.010945	0.082645	0.372728	46
Ruminococcus	12	0.421245	0.004442	0.086112	0.363053	47
Aerococcus	11	0.419708	0.016764	0.079523	0.339639	48
Staphylococcus	12	0.435606	0.006267	0.07613	0.333533	49
Clostridium_sensu_stricto_1	16	0.429104	0.007738	0.064965	0.321343	50
Peptococcaceae_unclassified	17	0.465587	0.019409	0.067371	0.319917	51
Gastranaerophilales_ge	17	0.46748	0.024836	0.061277	0.310314	52
Oscillospiraceae_UCG-005	15	0.481172	0.016242	0.066491	0.309951	53
Oscillospiraceae_UCG-003	13	0.447471	0.007015	0.062054	0.297177	54
Lachnospiraceae_NK4A136_group	11	0.437262	0.004739	0.062763	0.290238	55
Turicibacter	19	0.445736	0.020854	0.053611	0.286208	56
Butyricicoccus	11	0.413669	0.004911	0.063342	0.274809	57
Oscillospiraceae_unclassified	13	0.444015	0.025483	0.059302	0.269073	58
Acetatifactor	14	0.442308	0.017853	0.052325	0.261276	59
Oscillospiraceae_NK4A214_group	9	0.395189	0.002146	0.061604	0.25833	60
Desulfovibrio	14	0.473251	0.028288	0.056115	0.258075	61
Bacteria_unclassified	14	0.424354	0.016874	0.050656	0.253822	62
Ruminococcaceae_uncultured	12	0.432331	0.007873	0.054697	0.249827	63
Bifidobacterium	10	0.395189	0.002588	0.057671	0.248908	64
Bacilli_unclassified	13	0.435606	0.009628	0.053593	0.248192	65
Bacteroides	11	0.447471	0.013634	0.05501	0.245189	66
Rikenellaceae_unclassified	13	0.444015	0.011094	0.051382	0.245139	67
Peptococcaceae_uncultured	13	0.452756	0.014624	0.050806	0.241687	68
Clostridiaceae_unclassified	13	0.427509	0.009428	0.047337	0.240494	69
Faecalibaculum	14	0.45098	0.028376	0.043118	0.219176	70
Bacteroidales_unclassified	11	0.427509	0.028417	0.048301	0.218095	71
Anaerovorax	8	0.378289	0.000852	0.047266	0.205705	72
Erysipelatoclostridium	10	0.429104	0.008625	0.037154	0.174006	73
Atopobiaceae_unclassified	10	0.395189	0.003104	0.032017	0.170275	74
Lachnospiraceae_UCG-001	13	0.424354	0.014342	0.034757	0.167571	75
Lachnospiraceae_FCS020_group	8	0.424354	0.009885	0.033825	0.16552	76
Tannerellaceae_ge	11	0.409253	0.006393	0.029875	0.164239	77
Coriobacteriales_unclassified	8	0.40493	0.003735	0.030929	0.152544	78
Dubosiella	10	0.424354	0.017121	0.031347	0.150836	79
Rhodospirillales_uncultured_ge	9	0.412186	0.014154	0.032172	0.148986	80
Eggerthellaceae_DNF00809	11	0.425926	0.030712	0.029469	0.145581	81
Anaerovoracaceae_unclassified	7	0.379538	0.002107	0.034041	0.144691	82
Escherichia-Shigella	7	0.388514	0.003008	0.031027	0.137829	83
Bifidobacteriaceae_unclassified	7	0.402098	0.007895	0.029377	0.134682	84
Ruminococcaceae_unclassified	7	0.388514	0.00157	0.028002	0.132994	85
Olsenella	9	0.379538	0.001936	0.02333	0.13146	86
Duncaniella	8	0.40636	0.006341	0.028457	0.131213	87
Lachnospiraceae_GCA-900066575	10	0.40493	0.008136	0.026169	0.127316	88
Enterococcus	7	0.416667	0.005969	0.024782	0.121	89
Parasutterella	9	0.410714	0.010509	0.023129	0.118553	90
Actinobacteria_unclassified	9	0.396552	0.008901	0.023231	0.117889	91
Erysipelotrichaceae_unclassified	9	0.399306	0.00776	0.020287	0.112232	92
Tyzzerella	8	0.384615	0.009565	0.020395	0.102743	93
Coriobacteriales_uncultured	7	0.400697	0.012686	0.019972	0.098013	94
Clostridia_unclassified	8	0.374593	0.009212	0.014579	0.08567	95
Erysipelotrichaceae_uncultured	6	0.380795	0.006922	0.016643	0.08351	96
UCG-010_ge	6	0.384615	0.00533	0.011495	0.067092	97
Anaerovoracaceae_Family_XIII_UCG-001	5	0.360502	0.000887	0.010919	0.0638	98
Verrucomicrobiae_unclassified	5	0.367412	0.006556	0.013571	0.062324	99
Lachnospiraceae_ASF356	5	0.370968	0.012334	0.013058	0.061173	100
Erysipelatoclostridiaceae_unclassified	5	0.345345	0.000357	0.01134	0.057359	101
Bacteroidota_unclassified	4	0.348485	0.001373	0.011597	0.057071	102
Christensenellaceae_uncultured	2	0.357143	0.000239	0.0121	0.054536	103
Defluviitaleaceae_UCG-011	6	0.358255	0.011695	0.006465	0.039961	104
Mucispirillum	6	0.35061	0.019646	0.006044	0.037336	105
Family_XIII_AD3011_group	4	0.33046	0.003017	0.006404	0.034664	106
Anaerovoracaceae_ge	5	0.358255	0.009558	0.004236	0.026422	107
Tannerellaceae_unclassified	3	0.329513	0.001297	0.004437	0.023717	108
Atopostipes	2	0.327635	0.000471	0.004112	0.020853	109
Roseburia	2	0.309973	0.001157	0.004448	0.020091	110
Burkholderiales_unclassified	3	0.327635	0.002766	0.002545	0.017169	111
Oscillospirales_unclassified	3	0.324859	0.003292	0.002626	0.016899	112
Oscillospirales_ge	2	0.310811	0.003319	0.002679	0.013966	113
Negativibacillus	3	0.30914	0.001945	0.001657	0.011607	114
Bacilli_RF39_ge	3	0.300261	0.002643	0.001179	0.008818	115
Ruminococcaceae_UBA1819	2	0.28607	0.0006	0.000677	0.006514	116

## Sheet: Male_GDN1_centrality_data
Label	Degree	Closnesscentrality	Betweenesscentrality	Authority	Eigencentrality	Rank											R
Butyricicoccus	35	0.554455	0.021666	0.230798	1	1
Oscillospiraceae_uncultured	33	0.543689	0.016409	0.226249	0.979469	2
Oscillibacter	31	0.525822	0.012202	0.21442	0.922513	3
Colidextribacter	32	0.543689	0.024808	0.19962	0.890842	4
Lachnospiraceae_uncultured	34	0.543689	0.033016	0.196531	0.871039	5
Tyzzerella	33	0.543689	0.032636	0.193602	0.858261	6
Oscillospiraceae_unclassified	27	0.523364	0.012481	0.190808	0.827574	7
Lachnospiraceae_ASF356	26	0.511416	0.009564	0.185217	0.80068	8
Jeotgalicoccus	25	0.495575	0.005793	0.184295	0.792515	9
Corynebacterium	25	0.506787	0.007107	0.178647	0.769929	10
Ruminococcaceae_unclassified	26	0.513761	0.021701	0.176542	0.768289	11
Oscillospiraceae_UCG-003	26	0.5	0.014299	0.178403	0.765594	12
Thauera	25	0.511416	0.014715	0.168268	0.735714	13
Ruminococcaceae_uncultured	26	0.518519	0.01984	0.162198	0.72841	14
Aerococcus	24	0.497778	0.015516	0.162829	0.701716	15
Muribaculum	26	0.525822	0.027881	0.15297	0.675069	16
Staphylococcus	21	0.474576	0.003982	0.151118	0.651839	17
Muribaculaceae_ge	22	0.495575	0.028875	0.144816	0.636414	18
Clostridia_UCG-014_ge	28	0.538462	0.037912	0.138731	0.634836	19
Bacilli_unclassified	20	0.466667	0.016874	0.139769	0.599683	20
Anaerovoracaceae_Family_XIII_AD3011_group	23	0.497778	0.013555	0.134129	0.596294	21
Lachnospiraceae_unclassified	25	0.525822	0.026062	0.129165	0.593785	22
Limosilactobacillus	26	0.525822	0.022103	0.115855	0.567296	23
Ruminococcaceae_Incertae_Sedis	26	0.52093	0.025931	0.122739	0.566868	24
Coriobacteriales_unclassified	22	0.497778	0.020434	0.126285	0.557467	25
Clostridia_unclassified	18	0.486957	0.0087	0.124429	0.545922	26
Oscillospirales_unclassified	17	0.466667	0.00242	0.123043	0.528548	27
Turicibacter	21	0.493392	0.011443	0.115964	0.524141	28
Bacteroidia_unclassified	17	0.46281	0.003357	0.120076	0.518919	29
Peptococcaceae_uncultured	27	0.528302	0.024107	0.08508	0.468331	30
Oscillospiraceae_UCG-005	20	0.506787	0.021363	0.099158	0.459232	31
Erysipelatoclostridium	16	0.453441	0.007279	0.101218	0.441403	32
Butyricicoccaceae_UCG-009	20	0.491228	0.009346	0.086151	0.433914	33
Erysipelotrichaceae_uncultured	13	0.451613	0.00186	0.096534	0.419233	34
Muribaculaceae_unclassified	21	0.511416	0.038514	0.082924	0.415046	35
Alistipes	16	0.476596	0.011207	0.085877	0.394344	36
Bacteroidota_unclassified	18	0.476596	0.014318	0.087003	0.393263	37
Parasutterella	26	0.530806	0.03142	0.066587	0.391057	38
Tannerellaceae_ge	24	0.513761	0.01827	0.066799	0.384288	39
Clostridia_vadinBB60_group_ge	19	0.470588	0.019414	0.080007	0.383984	40
Lachnoclostridium	19	0.497778	0.021271	0.071336	0.366044	41
Anaerovoracaceae_ge	23	0.513761	0.014937	0.063436	0.360723	42
Anaerotruncus	17	0.482759	0.014771	0.075894	0.355511	43
Eggerthellaceae_unclassified	19	0.476596	0.007117	0.064481	0.353353	44
Candidatus_Saccharimonas	19	0.484848	0.008353	0.063605	0.35309	45
Lachnospiraceae_UCG-001	19	0.478632	0.011891	0.067868	0.336255	46
Lactobacillus	19	0.497778	0.013231	0.059918	0.322398	47
Oscillospirales_UCG-010_ge	20	0.489083	0.018938	0.055798	0.316922	48
Faecalibaculum	17	0.474576	0.00744	0.059065	0.309252	49
Enterorhabdus	19	0.486957	0.013679	0.05276	0.305729	50
Christensenellaceae_R-7_group	16	0.484848	0.009313	0.062023	0.303372	51
Butyricicoccaceae_unclassified	10	0.425856	0.003436	0.069889	0.301542	52
Anaerovoracaceae_Family_XIII_UCG-001	15	0.46473	0.005318	0.058587	0.286044	53
Lachnospiraceae_FCS020_group	11	0.434109	0.009231	0.066528	0.285804	54
Lachnospiraceae_NK4A136_group	11	0.411765	0.002675	0.063783	0.280076	55
Atopobiaceae_unclassified	17	0.478632	0.010628	0.049601	0.277434	56
Eggerthellaceae_DNF00809	11	0.442688	0.010294	0.061155	0.269875	57
Romboutsia	15	0.472574	0.009475	0.054594	0.269825	58
Acetatifactor	12	0.468619	0.004978	0.05606	0.269289	59
Ruminococcaceae_ge	16	0.468619	0.016707	0.053702	0.267975	60
Bacteria_unclassified	13	0.453441	0.010701	0.058878	0.266969	61
Lactobacillaceae_unclassified	16	0.468619	0.006639	0.046911	0.264053	62
Bifidobacterium	14	0.449799	0.006247	0.04722	0.263309	63
Olsenella	18	0.493392	0.022024	0.048063	0.261741	64
Actinobacteriota_unclassified	16	0.476596	0.013316	0.05213	0.258637	65
Enterococcus	12	0.466667	0.006714	0.052371	0.256867	66
Anaeroplasma	15	0.466667	0.016704	0.044751	0.248223	67
Bifidobacteriaceae_unclassified	10	0.432432	0.008569	0.056434	0.247661	68
Desulfovibrio	16	0.460905	0.00754	0.039659	0.242179	69
Parvibacter	15	0.46473	0.007843	0.042304	0.237786	70
Candidatus_Arthromitus	16	0.474576	0.016971	0.040869	0.233643	71
Defluviitaleaceae_UCG-011	12	0.434109	0.003213	0.046757	0.225167	72
Firmicutes_unclassified	9	0.427481	0.002495	0.049248	0.216173	73
Tannerellaceae_unclassified	13	0.460905	0.004776	0.038303	0.215226	74
Duncaniella	12	0.460905	0.011698	0.044144	0.211997	75
Bacilli_RF39_ge	12	0.448	0.002938	0.038013	0.207136	76
Roseburia	14	0.466667	0.015447	0.036217	0.200209	77
Lachnospiraceae_A2	12	0.449799	0.011487	0.03476	0.192264	78
Mucispirillum	10	0.442688	0.003787	0.039755	0.19148	79
Lactobacillales_unclassified	10	0.4375	0.003447	0.038404	0.185523	80
Coriobacteriales_uncultured	13	0.451613	0.008627	0.032224	0.181259	81
Anaerovoracaceae_unclassified	11	0.432432	0.004095	0.026496	0.157185	82
Bacteroides	5	0.378378	0.000135	0.032807	0.13886	83
Lachnospiraceae_UCG-006	9	0.430769	0.003646	0.024138	0.13809	84
Oscillospiraceae_NK4A214_group	13	0.429119	0.018675	0.020202	0.125718	85
Marvinbryantia	7	0.391608	0.000312	0.020393	0.120811	86
Erysipelatoclostridiaceae_unclassified	8	0.419476	0.002528	0.02373	0.118924	87
Burkholderiales_unclassified	8	0.432432	0.019481	0.021756	0.117275	88
Verrucomicrobiales_unclassified	7	0.390244	0.003538	0.02357	0.113933	89
Ruminococcus	8	0.410256	0.005686	0.018775	0.111933	90
Akkermansia	8	0.419476	0.006421	0.02324	0.111651	91
Dubosiella	9	0.41791	0.004284	0.018727	0.107539	92
Monoglobus	7	0.402878	0.003831	0.02205	0.106956	93
Christensenellaceae_uncultured	8	0.410256	0.014199	0.020475	0.104802	94
Negativibacillus	6	0.401434	0.001134	0.021709	0.103566	95
Gastranaerophilales_ge	7	0.424242	0.004431	0.020543	0.102543	96
Peptococcaceae_unclassified	5	0.401434	0.002113	0.017019	0.093057	97
Clostridium_sensu_stricto_1	8	0.407273	0.003546	0.017423	0.087332	98
Clostridiaceae_unclassified	8	0.408759	0.005628	0.016246	0.081048	99
Lachnospiraceae_GCA-900066575	7	0.4	0.004139	0.013982	0.076209	100
Erysipelotrichaceae_unclassified	6	0.382253	0.003851	0.012046	0.060195	101
Anaerostipes	5	0.367213	0.001486	0.011708	0.058682	102
Intestinimonas	5	0.382253	0.00075	0.008908	0.055053	103
Peptococcus	6	0.377104	0.007561	0.008339	0.048789	104
Streptococcus	4	0.367213	0.001004	0.006647	0.040271	105
Ruminococcaceae_UBA1819	2	0.334328	0	0.009145	0.038927	106
Bacteroidales_unclassified	3	0.366013	0.000405	0.007048	0.038344	107
Ligilactobacillus	5	0.369637	0.002119	0.006339	0.035493	108
Tuzzerella	5	0.366013	0.005645	0.006208	0.034042	109
Verrucomicrobiae_unclassified	1	0.332344	0	0.00675	0.029089	110
Rikenellaceae_unclassified	2	0.346749	0	0.00474	0.026463	111
Oscillospirales_ge	3	0.314607	0	0.001632	0.011286	112
Harryflintia	1	0.302703	0	0.001014	0.006344	113
